# Supplementary material for: A Potent and Protective Human Neutralizing Antibody Against SARS-CoV-2 Variants
Source: Front Immunol. 2021 Dec 13;12:766821. doi: 10.3389/fimmu.2021.766821 (PMC8710476; doi:10.3389/fimmu.2021.766821)
Supplement: Supplementary Table 1 — Crystal structure data collection and refinement statistics. [file Table_1.xlsx]

## Sheet: Sheet1
	SARS-CoV-2 Beta RBD-P36-5D2 complex
	Data collection and processing
	Wavelength (Å)	0.97918
	Resolution range (Å)	50.00-2.961(3.067-2.961)*
	Space group	C121
	Unit cell dimensions
	a, b, c (Å)	165.11, 42.113, 122.089
	α, β, γ (°)	90, 102.789, 90
	Unique reflections	16679(1235)
	Completeness (%)	94.71(71.76)
	Mean I/sigma (I)	11.1(1.1)
	Redundancy	6.4(5.0)
	Rmerge (%)	17.4(131.4)
	Rpim (%)	6.8(53.9)
	CC 1/2	0.958(0.451)
	Wilson B factors (Å2)	76.7
	Structure refinement
	Resolution (Å)	40.98-2.96
	Rwork/Rfree (%)	21.21/27.07
	No.atoms
	Protein	4693
	Ligands	24
	Protein residues	606
	B factors (Å2)
	Protein	86.78
	Ligands	92.18
	RMSD
	Bonds length (Å)	0.01
	Bonds angles (°)	1.13
	Ramachandran plot
	Favored (%)	90.07
	Allowed (%)	9.6
	Outliers (%)	0.34
	*one crystal was used for the data
	*Values in the parentheses are for high-resolution shell
