# Supplementary material for: A Potent and Protective Human Neutralizing Antibody Against SARS-CoV-2 Variants
Source: Front Immunol. 2021 Dec 13;12:766821. doi: 10.3389/fimmu.2021.766821 (PMC8710476; doi:10.3389/fimmu.2021.766821)
Supplement: Supplementary Table 2 — Contacts between SARS-CoV-2 RBD-3M and P36-5D2 (distance cutoff 4 Å). [file Table_2.xlsx]

## Sheet: Sheet1
RBD-3M	P36-5D2
residues	Heavy chain	Light chain
T345		W32, D50
R346	R103, Q105, D107, Y108	W32, D50, Y91
L441		W32
K444		W32, Y91, N92
V445		G93, Y94
G446	K59	Y94
G447		Y94
Y449	F106
N450	Q105, F106, D107
T470	T30, T31
Y490	G54
