# Supplementary material for: A Potent and Protective Human Neutralizing Antibody Against SARS-CoV-2 Variants
Source: Front Immunol. 2021 Dec 13;12:766821. doi: 10.3389/fimmu.2021.766821 (PMC8710476; doi:10.3389/fimmu.2021.766821)
Supplement: Supplementary Table 3 — Cryo-EM data collection, refinement and validation statistics. [file Table_3.xlsx]

## Sheet: Sheet1
	Data collection and processing	P36-5D2 and spike complex (state1)	P36-5D2 and spike complex (state2)
		(PDB-7FAF	(PDB-7FAE
		EMDB-31503)	EMDB-31502)
	Magnification	×29000	×29000
	Voltage (kV)	300	300
	Electron exposure (e–/Å2)	50	50
	Defocus range (μm)	-1.5 to -1.8	-1.5 to -1.8
	Pixel size (Å)	0.97	0.97
	Symmetry imposed	C1	C1
	Initial particle images (no.)	480469	480469
	Final particle images (no.)	242871	225216
	Map resolution (Å)	3.69	3.65
	FSC threshold	0.143	0.143
	Map resolution range (Å)	3.69-6	3.65-5
	Refinement
	Initial model used (PDB code)	7D0B	7D0D
	Model resolution (Å)	3.69	3.65
	FSC threshold	0.143	0.143
	Model resolution range (Å)	3.69	3.65
	Map sharpening B factor (Å2)	-60	-60
	Model composition
	Non-hydrogen atoms	34620	34593
	Protein residues	43338	4337
	Ligands	69	68
	B factors (Å2)
	Protein	245.22	245.22
	Ligand	84.71	84.71
	R.m.s. deviations
	Bond lengths (Å)	0.016	0.013
	Bond angles (°)	1.622	1.221
	Validation
	MolProbity score	3.18	2.87
	Clashscore	26.64	14.3
	Poor rotamers (%)	7.8	7.64
	Ramachandran plot
	Favored (%)	88.47	90.34
	Allowed (%)	10.05	9.14
	Disallowed (%)	1.48	0.52
